# Supplementary material for: The molecular basis of chaperone-mediated interleukin 23 assembly control
Source: Nat Commun. 2019 Sep 11;10:4121. doi: 10.1038/s41467-019-12006-x (PMC6739322; doi:10.1038/s41467-019-12006-x)
Supplement: Supplementary file 4 — Source Data [file 41467_2019_12006_MOESM4_ESM.xlsx]

## Sheet: Fig 2a
CHX chase IL-23alpha mutants
								Ratio to 0						LN
	time (min)	0	10	30	60	180		0	10	30	60	180		0	10	30	60	180		single half lives
20181116	WT 1	247286726	286850529	146909252	110492976	46431766		1	1.15999	0.594085	0.446821	0.187765	LN	0	0.148413	-0.520733	-0.805597	-1.67256		65
20181116	WT 2	241799839	178717595	146102617	103678612	61313303		1	0.739114	0.60423	0.428779	0.25357		0	-0.302303	-0.503801	-0.846814	-1.37211		69
20181201	WT 3	272586709	207348344	201726265	130815487	14793469		1	0.760669	0.740044	0.479904	0.0542707		0	-0.273557	-0.301045	-0.734169	-2.91377		47						half live	61 min
20181206	WT 4	243960056	274703028	144829330	105556624	43317278		1	1.12602	0.59366	0.43268	0.177559		0	0.118686	-0.521448	-0.837757	-1.72845		75
20181206	WT 5	281942764	244792483	212999690	124447896	37294144		1	0.868235	0.755471	0.441394	0.132276		0	-0.141293	-0.280413	-0.817817	-2.02287		59
20181220	WT 6	263709750	205630371	181780086	130059252	76108015		1	0.77976	0.689319	0.493191	0.288605		0	-0.248769	-0.372051	-0.706859	-1.2427
							MW	1	0.930805	0.657498	0.445916	0.161088	LN	0	-0.0717053	-0.419314	-0.807625	-1.8258	MW	63
							STABWS	0	0.20015	0.0826843	0.0202814	0.0737836							STABWS	10.6771
							SEM	0	0.08951	0.0369775	0.00907012	0.042599							SEM	4.3589
								Ratio to 0
	time (min)	0	10	30	60	180		0	10	30	60	180		0	10	30	60			single half lives
20181116	VVS 1	352540130	227197644	79787610	43817537	60202581		1	0.644459	0.226322	0.124291	0.170768	LN	0	-0.439344	-1.4858	-2.08513			15.8
20181116	VVS 2	274989507	153484667	86346696	45131792	58695046		1	0.558147	0.314	0.164122	0.213445		0	-0.583132	-1.15836	-1.80715			18.2
20181201	VVS 3	294917936	227060630	42850196	12809528	11643727		1	0.769911	0.145295	0.0434342	0.0394812		0	-0.26148	-1.92899	-3.13651			13.3
20181201	VVS 4	126586072	262737519	55752597	18184171	15397577		1		0.440432	0.143651	0.121637		0		-0.819998	-1.94037
20181206	VVS 5	120483653	53618780	20785375	6811506	6195529		1	0.44503	0.172516	0.0565347	0.0514222		0	-0.809615	-1.75726	-2.8729			10.6
20181206	VVS 6	278858483	159431944	34157886	15196011	10485590		1	0.571731	0.122492	0.0544936	0.0376018		0	-0.559087	-2.09971	-2.90967			10.9
																			MW	13.76
							MW	1	0.597856	0.236843	0.0977543	0.105726	LN	0	-0.514406	-1.44036	-2.3253		STABWS	3.25008						half live	15 min
							STABWS	0	0.119781	0.120919	0.0524148	0.0749201							SEM	1.45348
							SEM	0	0.0535678	0.0493652	0.0213982	0.030586
								Ratio to 0												single half lives
	time (min)	0	10	30	60	180		0	10	30	60	180		0	10	30	60	180
20181201	VVC 1	306123672	128479296	64636326	15511021			1	0.419697	0.211144	0.0506691		LN	0	-0.868221	-1.55521	-2.98244			11
20181201	VVC 2	262499013	136176084	80997017	37341976			1	0.518768	0.308561	0.142256			0	-0.656299	-1.17583	-1.95013			16.7						half live	23,7 min
20181206	VVC 3	242024666	220544998	90842072	52653084			1	0.91125	0.375342	0.217553			0	-0.0929379	-0.979917	-1.52531			26.6
20181206
20181214	VVC 5	195633754	196347228	79659703	36549435			1	1.00365	0.407188	0.186826			0	0.00364035	-0.89848	-1.67758			24
							MW	1	0.713341	0.325559	0.149326		LN	0	-0.337796	-1.12221	-1.90162		MW	19.575
							STABWS	0	0.259962	0.0825738	0.0726734								STABWS	7.08819
							SEM	0	0.129981	0.0412869	0.0363367								SEM	3.5441
								Ratio to 0												single half lives
	time (min)	0	10	30	60	180		0	10	30	60	180		0	10	30	60	180
20181116	delta SS 1	183201342	127670742	72889954	28304932	7239327		1	0.696888	0.397868	0.154502		LN	0	-0.361131	-0.921635	-1.86755			21.9
20181116	delta SS 2	125158043	108888798	72787643	45765675	12113126		1	0.87001	0.581566	0.365663			0	-0.13925	-0.542031	-1.00604			40.8
20181201	delta SS 3	214140765	231477048	129583687	34741462	4775833		1	1.08096	0.605133	0.162237			0	0.0778471	-0.502307	-1.8187			29.1
20181206	delta SS 4	232090183	234107463	174940645	68940058	9149376		1	1.00869	0.753762	0.29704			0	0.00865424	-0.282679	-1.21389			40.25						half live 29 min
20181216	delta SS 5	277969350	269358055	148627334	28816119	3071026		1	0.969021	0.53469	0.103667			0	-0.0314693	-0.626069	-2.26658			24
20181220	delta SS 6	177781352	148672683	72940932	23386388			1	0.836267	0.410284	0.131546			0	-0.178807	-0.890904	-2.0284			22.6
							MW	1	0.910306	0.547217	0.202442		LN	0	-0.0939747	-0.60291	-1.5973		MW	29.775
							StabWs	0	0.137769	0.132972	0.104199								STABWS	8.70148
							SEM	0	0.0562441	0.0542855	0.0425392								SEM	3.55236
								Ratio to 0												single half lives
	time (min)	0	10	30	60	180		0	10	30	60	180	LN	0	10	30	60	180
20181206	CCS 1	222271355	127055911	82877221	58025155	21810947		1	0.571625	0.372865	0.261055			0	-0.559272	-0.986539	-1.34302			23.6
20181206	CCS 2	220635721	125192087	81651137	58460034	16726912		1	0.567415	0.370072	0.264962			0	-0.566664	-0.994057	-1.32817			23.5
20181206	CCS 3	156021900	98155697	72597946	59338330	20250608		1	0.629115	0.465306	0.380321			0	-0.463441	-0.76506	-0.966741			34.9						half live 27 min
20181214	CCS 4	308893561	189869913	153696056	75245693	17705573		1	0.614677	0.49757	0.243597			0	-0.486658	-0.69802	-1.41224			27
							MW	1	0.595708	0.426453	0.287484			0	-0.518004	-0.852253	-1.24659		MW	27.25
							StabWs	0	0.0308562	0.0648527	0.0625842								STABWS	5.35319
							SEM	0	0.0154281	0.0324263	0.0312921								SEM	2.6766

## Sheet: SI 2a
CHX chase 23alpha C14,22S
								Ratio to 0
	time (min)	0	10	30	60	180		0	10	30	60	180	LN	0	10	30	60	180		single half lives
20181214	SSC 1	170700228	127794419	45600692	5609475			1	0.748648	0.267139	0.0328616	0		0	-0.289486	-1.31999	-3.41545			15.3
20181214	SSC 2	207730217	136764987	45163149	8674785			1	0.658378	0.217413	0.0417599			0	-0.417976	-1.52596	-3.17582			14
20181214	SSC 3	282635360	204007368	99267043	28410272			1	0.721804	0.351219	0.100519			0	-0.326001	-1.04634	-2.29741			19
20181220	SSC 4	248503130	130321940	43357188	21869032			1	0.524428	0.174473	0.088003			0	-0.645448	-1.74598	-2.43038			12.2						17,2 min
20181220	SSC 5	188616679	151085380	80253394	32491513			1	0.801018	0.425484	0.172262			0	-0.221872	-0.854528	-1.75874			24.4
							MW	1	0.690855	0.287146	0.0870812			0	-0.369825	-1.24777	-2.44091		MW	16.98
							StabWS	0	0.106286	0.10149	0.0557472								StabWS	4.83963
							SEM	0	0.0475324	0.0453878	0.0249309								SEM	2.79416

## Sheet: SI 2b
Redox species 23a mutants HMW versus LMW
HMW								LMW
	mock	WT	VVC	CCS	VVS	delta SS			mock	WT	VVC	CCS	VVS	delta SS
20181205
blot 15	67666050	1211159085	952231625	1311444247	153144777	1264148292		blot 15	30499845	195835096	401337267	272670262	51680525	176764164
blot 16	63635370	1279552645	481600204	1046156233	13724932	791558079		blot 16	35767906	284122219	404295866	310121796	42585197	150616825
blot 18	114990580	1291904141	772066565	1046739794	59101767	824849269		blot 18	49508730	388132291	570670536	394020726	37954591	224494227
20181222		1329259709						20181222		258653373
20190517		1190855932	967331882	335037373	111735231	145261795		20190517		87898531	254348036	113588077	289708228	54634739
					105171398								220376423
					64939618								135252876
WT		tot. 100%	HMW %	LMW%			CCS		tot. 100%	HMW %	LMW%		VVS	tot. 100%	HMW %	LMW%
blot 15		1406994181	86.0813	13.9187			blot 15		1584114509	82.7872	17.2128		20190517	401443459	27.8334	72.1666
16		1563674864	81.8298	18.1702			16		1356278029	77.1343	22.8657			325547821	32.306	67.694
18		1680036432	76.8974	23.1026			18		1440760520	72.6519	27.3481			200192494	32.4386	67.5614
20181222		1587913082	83.7111	16.2889			20190517		448625450	74.6809	25.3191
20190517		1278754463	93.1262	6.87376									MW		30.8593	69.1407
								MW		76.8136	23.1864		STABWS		2.62138	2.62138
	MW		84.3292	15.6708				STABWS		4.38388	4.38388		SEM		1.51346	1.51346
	STABws		5.96486	5.96486				SEM		2.19194	2.19194
	SEM		2.66757	2.66757
VVC		tot. 100%	HMW %	LMW%			delta SS		tot. 100%	HMW %	LMW%
blot 15		1353568892	70.3497	29.6503			blot 15		1440912456	87.7325	12.2675
16		885896070	54.3631	45.6369			16		942174904	84.0139	15.9861
18		1342737101	57.4995	42.5005			18		1049343496	78.6062	21.3938
20190517		1221679918	79.1805	20.8195			20190517		199896534	72.6685	27.3315
	MW		65.3482	34.6518				MW		80.7553	19.2447
	STABWS		11.5271	11.5271				STABWS		6.56543	6.56543
	SEM		5.76355	5.76355				SEM		3.28272	3.28272

## Sheet: SI 3c
Partial proteolysis IL23a C14VC22VC54S
volume gel band
													Half life 23a C14VC22VC54S
	Triplicate	0 min	15 min	30 min	45 min	60 min	90 min
	1	32452137	17171723	6029092	3605071	2791071	1749949						ln(I/Io)										ln 0,5			-0.693147
	2	29619430	15731530	5104012	2288950	1348828	560707						Repeat	0	15	30	45	60	90			Repeat 1	18.0978			18.0978
	3	29794280	12143125	6311092	4344557	3325900	2542314						1	0	-0.636502	-1.68317	-2.19742	-2.45334	-2.92018			Repeat 2	14.2917			14.2917
													2	0	-0.632764	-1.7584	-2.56034	-3.08919	-3.96699			Repeat 3	20.5682			20.5682
Ratio to 0h													3	0	-0.897553	-1.55201	-1.92539	-2.19258	-2.46124
													MW	0	-0.722273	-1.66453	-2.22772	-2.57837	-3.11614			MW	17.6526
	Triplicate	0	15	30	45	60	90						SD	0	0.151809	0.104453	0.318555	0.4612	0.771762			SD	3.16184
	1	1	0.52914	0.185784	0.111089	0.0860058	0.053924						SEM	0	0.0876468	0.0603061	0.183918	0.266274	0.445577			SEM	1.82549
	2	1	0.531122	0.17232	0.0772787	0.0455386	0.0189304
	3	1	0.407566	0.211822	0.145818	0.111629	0.0853289
mean value, standard deviation, standard error of the mean
		0	15	30	45	60	90
MW		1	0.489276	0.189975	0.111395	0.0810577	0.0527278
SD		0	0.0707701	0.020082	0.0342709	0.0333218	0.0332154
SEM		0	0.0408591	0.0115944	0.0197863	0.0192383	0.0191769

## Sheet: SI 9b+c
(20190312) IL23a mutants IL23 signaling inhibition assessed by ilite assay
Inhibition															Plate layout
firefly															1	2	3	4	5	6	7	8	9	10	11	12
<>	1	2	3	4	5	6	7	8	9	10	11	12		A	IL23+ Ustekinumab	IL23+ Ustekinumab	IL23+ Ustekinumab	IL23+ Ustekinumab	IL23+ Ustekinumab	IL23+ Ustekinumab	IL23+ Ustekinumab	IL23+ Ustekinumab		IL23 +IL23avvs	IL23 +IL23avvs
A	11724	14113	11020	9942	5101	719	2566	2530	15614	6310	7543	104			0,01X	0,1X	0,5X	1X	5X	20X	100X	1000X		0,01 X	10000 X
B	12192	13263	11744	9673	5546	693	2715	1745	17052	7103	14318	91			20 ul Ust. (2,6 ng/ml)	20 ul Ust. (26 ng/ml)	20 ul Ust. (131,5 ng/ml)	20 ul Ust. (263 ng/ml)	20 ul Ust. (1315 ng/ml)	20 ul Ust. (5260 ng/ml)	20 ul Ust. (26,3 ug/ml)	20 ul Ust. (263 ug/ml)		20 uL a (0,34 ng/ml)	20 uL a (340 ug/ml)
C	13390	14457	9936	12004	6850	723	2748	2830	13463	6200	14290	78			20 ul IL23 (100ng/ml)	20 ul IL23 (100ng/ml)	20 ul IL23 (100ng/ml)	20 ul IL23 (100ng/ml)	20 ul IL23 (100 ng/ml)	20 ul IL23 (100 ng/ml)	20 ul IL23 (100ng/ml)	20 ul IL23 (100ng/ml)		20 ul IL23 (100ng/ml)	20 ul IL23 (100ng/ml)
D	5298	6422	6440	6651	6541	7837	8635	6739	7819	5968	15114	62		B	IL23+ Ustekinumab	IL23+ Ustekinumab	IL23+ Ustekinumab	IL23+ Ustekinumab	IL23+ Ustekinumab	IL23+ Ustekinumab	IIL23+ Ustekinumab	IL23+ Ustekinumab		IL23 +IL23avvs	IL 23
E	4960	5951	6607	7535	7507	7829	6993	6322	8066	6476	12217	66			0,01X	0,1X	0,5X	1X	5X	20X	100X	1000X		0,1 X	25 ng/mL
F	4940	6455	6696	6554	6257	6128	7524	7497	7411	7263	14937	48			20 ul Ust. (2,6 ng/ml)	20 ul Ust. (26 ng/ml)	20 ul Ust. (131,5 ng/ml)	20 ul Ust. (263 ng/ml)	20 ul Ust. (1315 ng/ml)	20 ul Ust. (5260 ng/ml)	20 ul Ust. (26,3 ug/ml)	20 ul Ust. (263 ug/ml)		20 uL a (3,4 ng/ml)	20ul (100 ng/ml)
G	5938	5932	6034	7070	6761	6310	6360	7120	5892	5397	12301	51			20 ul IL23 (100ng/ml)	20 ul IL23 (100ng/ml)	20 ul IL23 (100ng/ml)	20 ul IL23 (100ng/ml)	20 ul IL23 (100 ng/ml)	20 ul IL23 (100 ng/ml)	20 ul IL23 (100ng/ml)	20 ul IL23 (100ng/ml)		20 ul IL23 (100ng/ml)	20ul PBS
H	4484	6289	6693	7070	6459	6130	6829	5575	6843	6429	17620	74		C	IL23+ Ustekinumab	IL23+ Ustekinumab	IL23+ Ustekinumab	IL23+ Ustekinumab	IL23+ Ustekinumab	IL23+ Ustekinumab	IIL23+ Ustekinumab	IL23+ Ustekinumab		IL23 +IL23avvs	IL 23
															0,01X	0,1X	0,5X	1X	5X	20X	100X	1000X		1 X	25 ng/mL
renilla															20 ul Ust. (2,6 ng/ml)	20 ul Ust. (26 ng/ml)	20 ul Ust. (131,5 ng/ml)	20 ul Ust. (263 ng/ml)	20 ul Ust. (1315 ng/ml)	20 ul Ust. (5260 ng/ml)	20 ul Ust. (26,3 ug/ml)	20 ul Ust. (263 ug/ml)		20 uL a (34 ng/ml)	20ul (100 ng/ml)
<>	1	2	3	4	5	6	7	8	9	10	11	12			20 ul IL23 (100ng/ml)	20 ul IL23 (100ng/ml)	20 ul IL23 (100ng/ml)	20 ul IL23 (100ng/ml)	20 ul IL23 (100 ng/ml)	20 ul IL23 (100 ng/ml)	20 ul IL23 (100ng/ml)	20 ul IL23 (100ng/ml)		20 ul IL23 (100ng/ml	20ul PBS
A	39363	32980	35970	33268	38523	35167	36948	35957	41475	36945	30307	49		D	IL23 +IL23opt	IL23 +IL23opt	IL23 +IL23opt	IL23 +IL23opt	IL23 +IL23opt	IL23 +IL23opt	IL23 +IL23opt	IL23 +IL23opt	IL23 +IL23opt	IL23 +IL23avvs	IL 23
B	29198	46124	35812	36449	30812	34863	29749	40832	35941	38887	38861	76			0,01 X	0,1 X	1 X	10 X	100 X	500 X	1000 X	5000 X	10000 X	10 X	25 ng/mL
C	28030	37738	28122	26967	25158	26344	33039	30672	41952	38937	36483	75			20 uL a (0,34 ng/ml)	20 uL a (3,4 ng/ml)	20 uL a (34 ng/ml)	20 uL a (340 ng/ml)	20 uL a (3400 ng/ml)	20 uL a (17 ug/ml)	20 uL a (34 ug/ml)	20 uL a (170 ug/ml)	20 uL a (340 ug/ml)	20 uL a (340 ng/ml)	20ul (100 ng/ml)
D	27326	37138	35218	24101	24244	18689	21779	22525	34373	34315	38691	69			20 ul IL23 (100ng/ml)	20 ul IL23 (100ng/ml)	20 ul IL23 (100ng/ml)	20 ul IL23 (100ng/ml)	20 ul IL23 (100ng/ml)	20 ul IL23 (100ng/ml)	20 ul IL23 (100ng/ml)	20 ul IL23 (100ng/ml)	20 ul IL23 (100ng/ml)	20 ul IL23 (100ng/ml)	20ul PBS
E	25093	38938	34441	23822	23701	21488	33193	35234	23085	31469	39538	56		E	IL23 +IL23opt	IL23 +IL23opt	IL23 +IL23opt	IL23 +IL23opt	IL23 +IL23opt	IL23 +IL23opt	IL23 +IL23opt	IL23 +IL23opt	IL23 +IL23opt	IL23 +IL23avvs	PBS
F	27940	40130	35836	35326	37007	37835	37172	35399	37184	39034	41558	57			0,01 X	0,1 X	1 X	10 X	100 X	500 X	1000 X	5000 X	10000 X	100 X	40 ul
G	38486	37094	35758	36895	36549	34607	40012	35082	30159	42919	40656	74			20 uL a (0,34 ng/ml)	20 uL a (3,4 ng/ml)	20 uL a (34 ng/ml)	20 uL a (340 ng/ml)	20 uL a (3400 ng/ml)	20 uL a (17 ug/ml)	20 uL a (34 ug/ml)	20 uL a (170 ug/ml)	20 uL a (340 ug/ml)	20 uL a (3400 ng/ml)
H	33615	36644	34852	35026	36131	37087	36051	34769	31388	39771	35622	75			20 ul IL23 (100ng/ml)	20 ul IL23 (100ng/ml)	20 ul IL23 (100ng/ml)	20 ul IL23 (100ng/ml)	20 ul IL23 (100ng/ml)	20 ul IL23 (100ng/ml)	20 ul IL23 (100ng/ml)	20 ul IL23 (100ng/ml)	20 ul IL23 (100ng/ml)	20 ul IL23 (100ng/ml)
														F	IL23 +IL23opt	IL23 +IL23opt	IL23 +IL23opt	IL23 +IL23opt	IL23 +IL23opt	IL23 +IL23opt	IL23 +IL23opt	IL23 +IL23opt	IL23 +IL23opt	IL23 +IL23avvs	PBS
normalization															0,01 X	0,1 X	1 X	10 X	100 X	500 X	1000 X	5000 X	10000 X	500 X	40 ul
<>	1	2	3	4	5	6	7	8	9	10	11	12			20 uL a (0,34 ng/ml)	20 uL a (3,4 ng/ml)	20 uL a (34 ng/ml)	20 uL a (340 ng/ml)	20 uL a (3400 ng/ml)	20 uL a (17 ug/ml)	20 uL a (34 ug/ml)	20 uL a (170 ug/ml)	20 uL a (340 ug/ml)	20 uL a (17 ug/ml)
A	0.297843	0.427926	0.306366	0.298846	0.132414	0.0204453	0.069449	0.0703618	0.376468	0.170794	0.248886	2.12245			20 ul IL23 (100ng/ml)	20 ul IL23 (100ng/ml)	20 ul IL23 (100ng/ml)	20 ul IL23 (100ng/ml)	20 ul IL23 (100ng/ml)	20 ul IL23 (100ng/ml)	20 ul IL23 (100ng/ml)	20 ul IL23 (100ng/ml)	20 ul IL23 (100ng/ml)	20 ul IL23 (100ng/ml)
B	0.417563	0.287551	0.327935	0.265385	0.179995	0.0198778	0.0912636	0.0427361	0.474444	0.182657	0.368441	1.19737		G	IL23 +IL23avvs	IL23 +IL23avvs	IL23 +IL23avvs	IL23 +IL23avvs	IL23 +IL23avvs	IL23 +IL23avvs	IL23 +IL23avvs	IL23 +IL23avvs	IL23 +IL23avvs	IL23 +IL23avvs	PBS
C	0.477702	0.383089	0.353318	0.445137	0.272279	0.0274446	0.0831744	0.0922666	0.320914	0.159232	0.391689	1.04			0,01 X	0,1 X	1 X	10 X	100 X	500 X	1000 X	5000 X	10000 X	1000 X	40 ul
D	0.193881	0.172923	0.182861	0.275964	0.269799	0.419338	0.396483	0.299179	0.227475	0.173918	0.390633	0.898551			20 uL a (0,34 ng/ml)	20 uL a (3,4 ng/ml)	20 uL a (34 ng/ml)	20 uL a (340 ng/ml)	20 uL a (3400 ng/ml)	20 uL a (17 ug/ml)	20 uL a (34 ug/ml)	20 uL a (170 ug/ml)	20 uL a (340 ug/ml)	20 uL a (34 ug/ml)
E	0.197665	0.152833	0.191835	0.316304	0.316738	0.364343	0.210677	0.179429	0.349404	0.20579	0.308994	1.17857			20 ul IL23 (100ng/ml)	20 ul IL23 (100ng/ml)	20 ul IL23 (100ng/ml)	20 ul IL23 (100ng/ml)	20 ul IL23 (100ng/ml)	20 ul IL23 (100ng/ml)	20 ul IL23 (100ng/ml)	20 ul IL23 (100ng/ml)	20 ul IL23 (100ng/ml)	20 ul IL23 (100ng/ml)
F	0.176807	0.160852	0.186851	0.185529	0.169076	0.161966	0.20241	0.211786	0.199306	0.186069	0.359425	0.842105		H	IL23 +IL23avvs	IL23 +IL23avvs	IL23 +IL23avvs	IL23 +IL23avvs	IL23 +IL23avvs	IL23 +IL23avvs	IL23 +IL23avvs	IL23 +IL23avvs	IL23 +IL23avvs	IL23 +IL23avvs
G	0.15429	0.159918	0.168745	0.191625	0.184985	0.182333	0.158952	0.202953	0.195365	0.125749	0.302563	0.689189			0,01 X	0,1 X	1 X	10 X	100 X	500 X	1000 X	5000 X	10000 X	5000 X
H	0.133393	0.171624	0.192041	0.20185	0.178766	0.165287	0.189426	0.160344	0.218013	0.16165	0.494638	0.986667			20 uL a (0,34 ng/ml)	20 uL a (3,4 ng/ml)	20 uL a (34 ng/ml)	20 uL a (340 ng/ml)	20 uL a (3400 ng/ml)	20 uL a (17 ug/ml)	20 uL a (34 ug/ml)	20 uL a (170 ug/ml)	20 uL a (340 ug/ml)	20 uL a (170 ug/ml
	0.170794	0.182657	0.159232	0.173918	0.20579	0.186069	0.125749	0.16165	0.248886						20 ul IL23 (100ng/ml)	20 ul IL23 (100ng/ml)	20 ul IL23 (100ng/ml)	20 ul IL23 (100ng/ml)	20 ul IL23 (100ng/ml)	20 ul IL23 (100ng/ml)	20 ul IL23 (100ng/ml)	20 ul IL23 (100ng/ml)	20 ul IL23 (10ng/ml)	20 ul IL23 (100ng/ml)
conc in ng/ml		log conc in ng/ml
	Ustekinumab	log conc in ng/ml	MW	STABS	SEM
0.6575	Ustekinumab 0,01x	-0.182104	397.703	91.5596	52.862
6.575	Ustekinumab 0,1x	0.817896	363.049	149.557	86.3471
32.875	Ustekinumab 0,5x	1.51687	289.749	162.783	93.9828
65.75	Ustekinumab 1x	1.8179	189.451	11.112	6.4155
328.75	Ustekinumab 5x	2.51687	176.254	21.6927	12.5243
1315	Ustekinumab 20x	3.11893	154.83	21.7123	12.5356
6575	Ustekinumab 100x	3.8179	152.826	18.7437	10.8217
65750	Ustekinumab 1000x	4.8179	152.094	26.4469	15.2691
conc in ng/ml	23aopt	log conc in ng/ml	MW	STABS	SEM	MW *1000
0.085	IL23a 0,01x	-1.07058	0.189451	11.112	6.4155	189.451
0.85	IL23a 0,1x	-0.0705811	0.162203	21.6927	12.5243	162.203
8.5	IL23a 1x	0.929419	0.187183	21.7123	12.5356	187.183
85	IL23a 10x	1.92942	0.259266	18.7437	10.8217	259.266
850	IL23a 100x	2.92942	0.251871	26.4469	15.2691	251.871
4250	IL23a 500x	3.62839	0.315216	135.536	78.2519	315.216
8500	IL23a 1000x	3.92942	0.269857	109.739	63.358	269.857
42500	IL23a 5000x	4.62839	0.230131	61.9469	35.765	230.131
85000	IL23a 10000x	4.92942	0.258729	79.7807	46.0614	258.729
conc in ng/ml		log conc in ng/ml
	23avvs	log conc in ng/ml	MW	STABS	SEM	MW*1000
0.085	IL23a 0,01x	-1.07058	0.152826	18.7437	10.8217	152.826
0.85	IL23a 0,1x	-0.0705811	0.1714	11.3714	6.56526	171.4
8.5	IL23a 1x	0.929419	0.173339	16.88	9.74569	173.339
85	IL23a 10x	1.92942	0.189131	14.132	8.1591	189.131
850	IL23a 100x	2.92942	0.189847	14.1528	8.17111	189.847
4250	IL23a 500x	3.62839	0.177896	11.0785	6.39615	177.896
8500	IL23a 1000x	3.92942	0.158042	31.8485	18.3878	158.042
42500	IL23a 5000x	4.62839	0.174983	24.232	13.9904	174.983
85000	IL23a 10000x	4.92942	0.220755	26.866	15.5111	220.755

## Sheet: SI 9d+e
(20190312) IL23a mutants receptor activation assessed by ilite assay
Activation																Plate layout
firefly
<>	1	2	3	4	5	6	7	8	9	10	11	12				1	2	3	4	5	6	7	8	9	10	11	12
A	658	669	777	565	669	744	726	766	814	88	87	98			A	Ustekinumab	Ustekinumab	Ustekinumab	Ustekinumab	Ustekinumab	Ustekinumab	Ustekinumab	Ustekinumab	Ustekinumab
B	551	707	560	474	560	531	528	665	656	823	781	800				Allone	Allone	Allone	Allone	Allone	Allone	Allone	Allone	Allone
C	3027	3461	3421	4458	5156	5003	72	79	57	70	69	87				1X	1X	1X	100X	100X	100X	1000X	1000X	1000X
D	578	519	594	553	611	591	791	1096	862	2465	2450	2757				20 ul Ust. (263 ng/ml)	20 ul Ust. (263 ng/ml)	20 ul Ust. (263 ng/ml)	20 ul Ust. (26,3 ug/ml)	20 ul Ust. (26,3 ug/ml)	20 ul Ust. (26,3 ug/ml)	20 ul Ust. (263 ug/ml)	20 ul Ust. (263 ug/ml)	20 ul Ust. (263 ug/ml)
E	6428	5890	6066	6386	6860	7018	86	49	65	40	65	68				20 ul PBS	20 ul PBS	20 ul PBS	20 ul PBS	20 ul PBS	20 ul PBS	20 ul PBS	20 ul PBS	20 ul PBS
F	463	748	641	597	68	68	29	50	40	95	82	82			B	IL23opt	IL23opt	IL23opt	IL23opt	IL23opt	IL23opt	IL23opt	IL23opt	IL23opt	IL23opt	IL23opt	IL23opt
G	45	49	55	69	62	65	54	43	64	60	69	51				1 X	1 X	1 X	100 X	100 X	100 X	500 X	500 X	500 X	1000 X	1000 X	1000 X
H	54	23	55	72	52	28	50	42	57	48	56	48				20 uL a (34 ng/ml)	20 uL a (34 ng/ml)	20 uL a (34 ng/ml)	20 uL a (3400 ng/ml)	20 uL a (3400 ng/ml)	20 uL a (3400 ng/ml)	20 uL a (17 ug/ml)	20 uL a (17 ug/ml)	20 uL a (17 ug/ml)	20 uL a (34 ug/ml)	20 uL a (34 ug/ml)	20 uL a (34 ug/ml)
																20 ul PBS)	20 ul PBS)	20 ul PBS)	20 ul PBS)	20 ul PBS)	20 ul PBS)	20 ul PBS	20 ul PBS	20 ul PBS	20 ul PBS	20 ul PBS	20 ul PBS
renilla															C	IL23opt	IL23opt	IL23opt	IL23opt	IL23opt	IL23opt
<>	1	2	3	4	5	6	7	8	9	10	11	12				5000 X	5000 X	5000 X	10000 X	10000 X	10000 X
A	57658	53866	46416	57480	48134	46939	54861	40234	31467	69	66	69				20 uL a (170 ug/ml)	20 uL a (170 ug/ml)	20 uL a (170 ug/ml)	20 uL a (340 ug/ml)	20 uL a (340 ug/ml)	20 uL a (340 ug/ml)
B	39420	42176	46196	43554	44828	44455	46761	43132	35083	34931	41155	29952				20 ul PBS	20 ul PBS	20 ul PBS	20 ul PBS	20 ul PBS	20 ul PBS
C	42181	49260	41492	44164	33506	36780	144	89	112	127	82	83			D	IL23vvs	IL23vvs	IL23vvs	IL23vvs	IL23vvs	IL23vvs	IL23vvs	IL23vvs	IL23vvs	IL23vvs	IL23vvs	IL23vvs
D	41520	50645	46048	46399	52822	49952	25376	48354	47990	37792	38342	40088				1 X	1 X	1 X	100 X	100 X	100 X	500 X	500 X	500 X	1000 X	1000 X	1000 X
E	33763	49578	43280	45050	39163	33448	80	97	78	62	52	68				20 uL a (34 ng/ml)	20 uL a (34 ng/ml)	20 uL a (34 ng/ml)	20 uL a (3400 ng/ml)	20 uL a (3400 ng/ml)	20 uL a (3400 ng/ml)	20 uL a (17 ug/ml)	20 uL a (17 ug/ml)	20 uL a (17 ug/ml)	20 uL a (34 ug/ml)	20 uL a (34 ug/ml)	20 uL a (34 ug/ml)
F	49885	78176	57386	58501	113	88	56	49	60	28	51	40				20 ul PBS)	20 ul PBS)	20 ul PBS)	20 ul PBS)	20 ul PBS)	20 ul PBS)	20 ul PBS	20 ul PBS	20 ul PBS	20 ul PBS	20 ul PBS	20 ul PBS
G	61	86	78	71	38	51	55	47	32	31	40	37			E	IL23vvs	IL23vvs	IL23vvs	IL23vvs	IL23vvs	IL23vvs
H	35	35	58	8	57	45	35	56	44	29	60	53				5000 X	5000 X	5000 X	10000 X	10000 X	10000 X
																20 uL a (170 ug/ml)	20 uL a (170 ug/ml)	20 uL a (170 ug/ml)	20 uL a (340 ug/ml)	20 uL a (340 ug/ml)	20 uL a (340 ug/ml)
normalization																20 ul PBS	20 ul PBS	20 ul PBS	20 ul PBS	20 ul PBS	20 ul PBS
<>	1	2	3	4	5	6	7	8	9	10	11	12			F
A	0.0114121	0.0124197	0.0167399	0.00982951	0.0138987	0.0158504	0.0132334	0.0190386	0.0258684	1.27536	1.31818	1.42029			G
B	0.0139777	0.0167631	0.0121223	0.010883	0.0124922	0.0119447	0.0112915	0.0154178	0.0186985	0.0235607	0.018977	0.0267094			H
C	0.0717622	0.0702598	0.0824496	0.100942	0.153883	0.136025	0.5	0.88764	0.508929	0.551181	0.841463	1.04819
D	0.013921	0.0102478	0.0128996	0.0119184	0.0115672	0.0118314	0.0311712	0.0226662	0.0179621	0.0652254	0.0638986	0.0687737
E	0.190386	0.118803	0.140157	0.141754	0.175165	0.209818	1.075	0.505155	0.833333	0.645161	1.25	1
F	0.00928135	0.00956815	0.01117	0.010205	0.60177	0.772727	0.517857	1.02041	0.666667	3.39286	1.60784	2.05
G	0.737705	0.569767	0.705128	0.971831	1.63158	1.27451	0.981818	0.914894	2	1.93548	1.725	1.37838
H	1.54286	0.657143	0.948276	9	0.912281	0.622222	1.42857	0.75	1.29545	1.65517	0.933333	0.90566
Usti	1x	100x	1000x		23a opt	1x	100x	500x	1000x	5000x	10000x		23a VVS	1x	100x	500x	1000x	5000x	10000x
	0.0114121	0.00982951	0.0132334			0.0139777	0.010883	0.0112915	0.0235607	0.0717622	0.100942			0.013921	0.0119184	0.0311712	0.0652254	0.190386	0.141754
	0.0124197	0.0138987	0.0190386			0.0167631	0.0124922	0.0154178	0.018977	0.0702598	0.153883			0.0102478	0.0115672	0.0226662	0.0638986	0.118803	0.175165
	0.0167399	0.0158504	0.0258684			0.0121223	0.0119447	0.0186985	0.0267094	0.0824496	0.136025			0.0128996	0.0118314	0.0179621	0.0687737	0.140157	0.209818
MW	0.0135239	0.0131929	0.0193801			0.0142877	0.0117733	0.0151359	0.0230824	0.0748239	0.130283			0.0123561	0.0117723	0.0239331	0.0659659	0.149782	0.175579
STABWS	0.00283034	0.00307186	0.00632438			0.00233589	0.000818148	0.00371156	0.00388831	0.00664667	0.0269335			0.00189594	0.000182904	0.00669508	0.00252049	0.0367494	0.0340342
SEM	0.0016341	0.00177354	0.00365138			0.00134863	0.000472358	0.00214287	0.00224492	0.00383746	0.01555			0.00109462	0.0001056	0.0038654	0.00145521	0.0212173	0.0196497
			norm					norm
PBS	MW	0.0100561	0.0269046		IL23	MW	0.373769	1
	STABWS	0.000836899	0.000836899			STABWS	0.0641809	0.0641809
	SEM	0.000483184	0.000483184			SEM	0.0370549	0.0370549
						0.368441
						0.391689
						0.390633
						0.308994
						0.359425
						0.302563
						0.494638
norm IL23
Usti	1x	100x	1000x		23a opt	1x	100x	500x	1000x	5000x	10000x		23a VVS	1x	100x	500x	1000x	5000x	10000x
	0.0305325	0.0262983	0.0354054			0.0373965	0.029117	0.0302097	0.0630355	0.191996	0.270065			0.0372449	0.031887	0.0833969	0.174507	0.509368	0.379254
	0.0332283	0.0371852	0.0509368			0.0448488	0.0334222	0.0412495	0.0507721	0.187977	0.411706			0.0274175	0.0309473	0.0606422	0.170957	0.31785	0.468646
	0.0447868	0.0424068	0.0692095			0.0324325	0.0319573	0.0500269	0.0714596	0.22059	0.363928			0.0345122	0.0316542	0.0480566	0.184	0.374983	0.561358
MW	0.0361825	0.0352968	0.0518506			0.0382259	0.0314988	0.0404954	0.0617557	0.200187	0.348566			0.0330582	0.0314961	0.0640319	0.176488	0.400734	0.469753
STABWS	0.00757242	0.0082186	0.0169206			0.00624956	0.00218891	0.00993009	0.010403	0.0177828	0.0720591			0.0050725	0.000489351	0.0179123	0.00674344	0.0983211	0.0910567
SEM	0.00437194	0.00474501	0.00976909			0.00360818	0.00126377	0.00573314	0.00600616	0.0102669	0.0416033			0.00292861	0.000282527	0.0103417	0.00389333	0.0567657	0.0525716
